# Supplementary material for: Susceptibility of bovine dental enamel with initial erosion lesion to new erosive challenges
Source: PLoS One. 2017 Aug 17;12(8):e0182347. doi: 10.1371/journal.pone.0182347 (PMC5560727; doi:10.1371/journal.pone.0182347)
Supplement: S1 Table — (XLSX) [file pone.0182347.s001.xlsx]

## Sheet: statistics
GROUPS	ENAMEL LOSS
Erosion Lesion	-12.99						t-test	quarta-feira, junho 21, 2017, 20:45:27
Erosion Lesion	-14.9567
Erosion Lesion	-14.1133						Data source: Data 1 in Notebook2
Erosion Lesion	-16.6867
Erosion Lesion	-17.4667						Dependent Variable: DESGASTE		ENAMEL LOSS
Erosion Lesion	-12.2567
Erosion Lesion	-15.7033						Normality Test:	Passed	(P = 0,318)
Erosion Lesion	-15.38
Erosion Lesion	-14.1133						Equal Variance Test:	Passed	(P = 0,347)
Erosion Lesion	-11.8367
Erosion Lesion	-18.7						Group Name	N	Missing	Mean	Std Dev	SEM
Erosion Lesion	-12.0667						Erosion Lesion	15	0	-14.689	2.217	0.572
Erosion Lesion	-15.6666						Noneroded	15	0	-14.602	2.868	0.741
Erosion Lesion	-11.6
Erosion Lesion	-16.8						Difference	-0.0871
Noneroded	-12.5167
Noneroded	-14.1067						t = -0,0931 with 28 degrees of freedom. (P = 0,926)
Noneroded	-14.8567
Noneroded	-19.04						95 percent confidence interval for difference of means: -2,004 to 1,830
Noneroded	-17.63
Noneroded	-9.50333						The difference in the mean values of the two groups is not great enough to reject the possibility that the difference is due to random sampling variability. There is not a statistically significant difference between the input groups (P = 0,926).
Noneroded	-15.5367
Noneroded	-15.2233
Noneroded	-14.4067
Noneroded	-11.66
Noneroded	-18.5567
Noneroded	-12.257
Noneroded	-12.401
Noneroded	-12.714
Noneroded	-18.621
